# Supplementary material for: Synthesis, Anti-Tumour, and Antibacterial Activities of Monocarbonyl Curcumin Analogues of Piperidones
Source: Int J Mol Sci. 2025 Dec 18;26(24):12179. doi: 10.3390/ijms262412179 (PMC12734371; doi:10.3390/ijms262412179)
Supplement: Supplementary file 1 [file ijms-26-12179-s001.zip]

Archive with 1 entries (1 files):
- ijms-3450742-supplementary.pdf
